# Supplementary material for: Analysis of the Initial Learning Curve for Robotic-Assisted Total Knee Arthroplasty Using the ROSA® Knee System
Source: J Clin Med. 2024 Jun 6;13(11):3349. doi: 10.3390/jcm13113349 (PMC11172834; doi:10.3390/jcm13113349)
Supplement: Supplementary file 1 [file jcm-13-03349-s001.zip]

Archive with 1 entries (1 files):
- jcm-2987589-supplementary.pdf
